# Supplementary material for: New Bioactive Sesquiterpeniods from the Plant-Derived Endophytic Fungus Schizophyllum sp. HM230
Source: J Fungi (Basel). 2025 Apr 1;11(4):275. doi: 10.3390/jof11040275 (PMC12029045; doi:10.3390/jof11040275)
Supplement: Supplementary file 1 [file jof-11-00275-s001.zip]

Archive with 1 entries (1 files):
- jof-3539498-supplementary.pdf
